# Supplementary material for: Establishment and Characterization of a Stable Producer Cell Line Generation Platform for the Manufacturing of Clinical-Grade Lentiviral Vectors
Source: Biomedicines. 2024 Oct 4;12(10):2265. doi: 10.3390/biomedicines12102265 (PMC11504443; doi:10.3390/biomedicines12102265)
Supplement: Supplementary file 1 [file biomedicines-12-02265-s001.zip]

Archive with 3 entries (2 files):
- Supplementary figures/
- Supplementary figures/Figure S1.tif
- Supplementary figures/Table S1.tif
